# Supplementary material for: Plasmodium sporozoites induce regulatory macrophages
Source: PLoS Pathog. 2020 Sep 8;16(9):e1008799. doi: 10.1371/journal.ppat.1008799 (PMC7500643; doi:10.1371/journal.ppat.1008799)
Supplement: S1 Table — (XLSX) [file ppat.1008799.s011.xlsx]

## Sheet: Fig 2A
MoDCs
On Ice + 250	Cyto D + 250	250	25	2.5	Medium
1863	2035	3541	1573	1346	1239
1878	2404	3746	1571	1364	1508
1967	2370	3682	1545	1525	1475
2646	3382	5283	2203	1882	1831
MoMΦs
On Ice + 250	Cyto D + 250	250	25	2.5	Medium
2254	2871	5548	2415	1785	1804
2370	3111	6991	2652	1901	1780
2843	4154	9297	3112	2279	2128
2735	3672	8083	2803	2186	2120
Data shown in MFI

## Sheet: Fig 2B
MoDCs
-	SPZ	fixed SPZ	opSPZ
0.0081	0.844	0.395	0.913
0.034	0.705	0.38	1.5
0.0258	1.36	0.509	2.1
0	0.628
0	0.843	1.15	0.927
0	0.78		1.22
MoMΦs
-	SPZ	fixed SPZ	opSPZ
0.0863	8.78	12.5	29.6
0.0423	6.58	8.17	29.7
0.0986	10.7	17.9	37.5
0.0326	1.78
0.0254	2.89	1.18	13.9
0	0.78
0	2		10
0	3		10
0	1.8		9.5
Data shown in % of mCherry+ cells

## Sheet: Fig 2C
MoMΦ
Field of view	SGE				SPZ				opSPZ				Fixed SPZ
1	1.17188	0	0	0	0	0.666112	1.77515	1.80587	2.94659	9.39794	12.6482	29.5337	0	0.877193	1.5873	0
2	0	0	0	0	1.56556	1.99833	0.887574	0.902935	4.91099	8.2232	18.9723	17.0984	0	1.75439	3.1746	1.80995
3	0	0	0	0	1.56556	1.33222	2.66272	1.80587	7.85758	5.87372	17.3913	21.7617	1.33891	0.877193	0	0
4	0	0	0	0	0	0.666112	1.77515	0.902935	11.7864	4.69897	22.1344	18.6528	2.67782	1.75439	1.5873	1.80995
5			0	0	1.56556	0.666112	0.887574	0	1.9644	9.39794	20.5534	20.2073	0	1.75439	1.5873	0
6	0	0	0	0	1.56556	0.666112	7.98817	3.61174	5.89319	11.7474	18.9723	24.8705	0	0	0	0
7	0	0	0	0	0	0	0	0	11.7864	8.2232	17.3913	23.3161	1.33891	2.63158	0	0
8	0	0	0	0	3.13112	0.666112	0	0.902935	12.7686	4.69897	20.5534	17.0984	0	1.75439	3.1746	1.80995
9	0	0	0	0	0	1.99833	9.76331	1.80587	6.87538	9.39794	20.5534	26.4249	0	0	0	0
1	0	0			3.13112	2.66445	0	0	5.89319	9.39794	12.6482	17.0984	0	0	3.1746	1.80995
11	0	0			3.13112	0	1.77515	0	10.8042	14.0969	22.1344	21.7617	1.33891	2.63158	0	1.80995
12	0	0			1.56556	1.33222	0.887574	0	6.87538	9.39794	17.3913	26.4249	2.67782	0	1.5873	5.42986
13					3.13112	3.33056			9.82198	11.7474			0	0.877193
14					0	1.33222			6.87538	8.2232			2.67782	0.877193
15					4.69667	1.99833			5.89319	12.9222			4.01674	0.877193
16					3.13112	3.99667			3.92879	8.2232			4.01674	0.877193
MoDC
Field of view	SGE				SPZ				opSPZ				Fixed SPZ
1	0	0	0	0	0	0	0	2.56959	1.55945	0	6.16967	0	0	2.75387	0	0
2	0	0	0	0	0	1.36635	0	0	0	0	6.16967	0	0	0	0	0
3	0	0	0	0	0	1.36635	0	2.56959	0	0	9.2545	5.08475	0	0	0	0
4	0	0	0	0	0	2.73271	2.91971	0	0	0	3.08483	0	0	2.75387	0	0
5	0	0	0	0	0	1.36635	0	2.56959	0	1.63599	0	0	0	0	0	0
6	1.74927	0	0	0	0	1.36635	0	0	0	0	6.16967	0	0	5.50775	0	0
7	0	0	0	0	0	0	0	0	0	1.63599	6.16967	0	0	0	0	0
8	0	0	0	0	0	0	0	5.13919	1.55945	0	0	5.08475	0	0	4.70588	0
9	1.74927	0	0	0	0	1.36635	0	0	0	0	9.2545	0	0	0	0	0
1	1.74927	0	0	0	0	0	2.91971	2.56959	0	1.63599	3.08483	5.08475	0	0	0	0
11	0	0	0	0	0	2.73271	0	0	1.55945	3.27198	0	0	0	0	0	0
12	0	0	0	0	3.36134	0	2.91971	2.56959	0	0	3.08483	0	0	2.75387	0	0
13					0	0			1.55945	1.63599			0	2.75387
14					0	0			0	1.63599			0	2.75387
15					0	0			1.55945	0			0	0
16					0	0			1.55945	0			0	2.75387
Data shown as number of manually counted internalized SPZ as a percentage of average cells per field of view.
4 donors per group

## Sheet: Fig 3A
recCSP
CD80	0.843742	0.989954	0.927696	1.10308	0.9535	0.908988	0.806219	1.00254	0.970265	1.19571	0.965143	1.50663	1.13753	1.57514	1.05183
CD86	0.859883	0.859957	0.935959	1.1328	0.799178	0.723276	0.747271	0.997541	0.907726	1.45759	0.547854	0.642601	0.725131		1.09548
CD206	1.14663	1.07353	1.03611	0.898046	0.776814	1.07061	0.623752	1.07025	1.10266	0.985008		0.737398	2.21308	3.57539	0.632956
CD209	0.885592	0.915206	0.977435	0.856969	0.754737	1.01773	0.781541						0.79548	0.953439	0.886714
CD200R				0.784566	0.756137	0.939261	0.809049	0.953852	1.14876	1.09659			0.671138	0.955948	0.92312
PD-L1	0.994929	1.19151	1.20132	1.26393	1.8147	0.997823	1.09834	0.970422	1	0.896295	0.803555	0.675235	1.1206	1.80553	0.748385
ILT3	0.921954								4.54862		1.21613	0.943476				1.01224	1.49974	1.03272	1.04561
LPS
CD80	1.38141	1.39834	1.49737	1.9545	2.66768	2.69726	2.91923	2.5722	2.34174	2.16445	1.6386	1.96468	2.25634	2.14608	1.33449	2.09907		2.85049	4.25587	1.81215
CD86	1.45955	1.41285	1.34671	2.43184	4.07479	3.65302	4.9219	1.61367	0.88786			1.97934	2.16894	2.51805	0.440932	0.614055		0.540764	11.7302	0.786183
CD206	0.629008	0.408941	0.597939	0.299014	0.145599	0.285268	0.251288	0.423631	0.879501	0.570815	0.565161	0.503542	0.680288	0.414366		0.542646	0.432098	0.609554	0.605486	0.296781
CD209	0.892351	0.710551	0.833391	0.901497	0.756661	1.17166	1.26386											0.687582	0.83471	0.849734
CD200R				0.831592	0.714074	1.12235	1.15594					1.12121	1.46239	1.102				0.71094	1.05642	0.970466
PD-L1	1.53753	1.72481	2.69141	3.75853	10.5402	24.6509	8.31222					2.47459	3.55157	3.03562	1.06364	2.01743		4.38676	9.60766	3.72754
ILT3	8.36657				4.68417	6.04228				5.20318	7.07352		11.5378	2.40829	5.44387	3.64154	2.17652				2.32361
Data shown as MFI fold change relative to medium condition

## Sheet: Fig 3B
IL-4
LPS	recCSP	SEA
1	0.621774	0.91129
1	1.3241	1.8241
1	0.799138	2.22414
1	1.04027	1.25503
1	1.24561	1.80702
1	1.23585	2.18868
IFNg
LPS	recCSP	SEA
1	1.4949	0.72449
1	0.857534	0.361644
1	0.62069	0.46798
1	0.88764	0.725843
1	0.888889	0.147222
1	2.71127	0.473592
IL-10
LPS	recCSP	SEA
1	1.99981	0.631944
1	0.696482	0.432341
1	0.859173	0.264802
1	1.09764
1	0.743789
1	0.972835
1	1.55919	0.0963581
1	1.7633
1	1.47926
Data shown as % of Cytokine positive cells, fold change relative to LPS matured controls

## Sheet: Fig 4A
PD-L1
Medium	recCSP	SGE	opSGE	SPZ	opSPZ	LPS
1972	1962					3032
1697	2022					2927
1967	2363					5294
7231						74398
3650	4937					76773
7282	4297					104000
4416	4901					72622
22761	21480					91947
22656	24694					79313
16529	14724	17338	18650	51383	50610	28980
25039	15917	21690	21581	60090	34662	45981
19367	18650	27210	26869	55286	44722	49724
2234	6824	8417	9979	30788	21204	46919
4100	8313	10867	15137	41252	25293	46097
6069	7245	12792	14504	47276	39821	45062
5619		8334		26466	23216	54180
8230		10813	6962	49349	27486	49473
8169		8761		25165	23869	83659
CD80
Medium	recCSP	SGE	opSGE	SPZ	opSPZ	LPS
9581		14228		21258		28379
11978		17209		17063		30097
9105		14182		17180		24114
8500		15311		16320		28037
7341		7551		11742		16965
5862		7000		11685		15663
7626		7212		10667		14003
2197		2316		2790		3078
1904		1992		2132		2700
1684		1709		1992		2393
8230	6944					11369
7466	7391					10440
9142	8481					13689
9954						24601
7829	7751					22076
11658	9397					28401
8502	8717					22469
9685	10502					24588
8280	7675					16396
7426	7115	9548	10647	18172	16912	14013
9352	7967	11716	12164	19067	21931	17956
8783	8827	14073	14322	23511	21365	24050
5084	8665	9046	10240	12859	12193	17292
6595	8385	11047	11388	17512	15120	19330
5596	7617	11709	10936	13873	13768	17646
8871		10105		19961	17914	29570
6069		7102	7318	18186	14761	23629
7067		8717		17425	16907	29720

## Sheet: Fig 4C
IL-10
Medium	recCSP	SGE	SPZ	opSPZ	LPS
2.8		2.8	725.662	101.447	5858.81
7.5		478.093	6025.53	40.2115	6538.01
2.8		80.039	669.57	33.2537	4572.96
			192.825	1021.62
			485.93	2017.06
3.6		167.742	14238.4		1444.56
12		104.704	17923.8		1230.68
3.9233		2.8	3037.26
12		1275.68	5284.29
	2.8	18.2037	512.359	349.757	95.4957
	2.8	52.7874	225.624	2.8	43.8556
	2.8	39.292	223.219	785.536	69.6798
13.6919		41.6443	2239.98		1928.9
2.8		47.1771	1143.6		3982.96
39.9328		26.045	1397.9		4827.18
9.97093		438.2	893.752		5814.81
2.8			69.147		2218.83
2.8			32.3318		1724.66
2.8			64.1015		2.8
2.8			21.2068		609.781
2.8			30.1261		806.762
2.8			2.8		839.163
2.8		2.8	549.474	344.795
2.8		2.8	336.675	265.375	526.608
2.8		2.8	361.149	365.685	1146.95
IL6
Medium	recCSP	SGE	SGE aCSP	SPZ	opSPZ	LPS
				1279.24	751.837
				1935.3	1727.38
2.8		2.8		1835.83	1387.82	2000.78
2.8		1779.51		769.237	870.675	2705.23
2.8		411.104		1094.58	654.16	2383.6
2.8		2.8		4619.23		1027.15
2.8		2.8		7236.66		1633.99
2.8		2.8		2061.03	2259.76	1106.35
2.8		2.8		1678.77	1567.09	527.635
2.8		2.8		942.679	1121.87	2371.18
2.8		2.8		2.8	2.8	1400.74
2.8	2.8					5428.51
2.8	2.8					9827.16
2.8	2.8					7770.36
2.8		1666.49	4839.02	6180.25	5408.83	8153.98
2.8		2789.06	2370.45	4726.59	6418.46	5522.24
788.865		2867.3	2402.26	5502.39	3335.49	5415.11
2.8	2.8					2381.99
2.8	2.8					1908.72
2.8	2.8	955.809	703.003	3090.72	3450.91	2334.95
2.8	2.8	677.273	928.228	12034.3	18411.7	1470.79
2.8	468.652	844.909	942.604	6636.84	3820.84	1596.86
IL1b
Medium	SGE	SPZ	opSPZ	LPS
		6.3877	4.8224
		3.8764	2.5644
0.2	0.2	27.2113	4.5963	1.6692
0.2	7.2627	2.4525	0.905	0.8322
0.4235	4.1143	10.051	1.3122	0.7798
0.7058	4.0886	189.761		0.9844
0.3763	5.0068	236.751		2.4287
2.22611	6.58035	20.4217
0.540383	20.3572	25.267

## Sheet: Fig 5B
SPZ						Cyto D						SGE
510218	56679	684776	335445	885119	-3258	-256323	929490	-362703	176467	-125135	-2638	868386	614986	-386652	61105	554865	-11229
567527	190174	748767	382509	900230	6876	-206949	1027788	-259072	266019	-121180	-14605	1016815	586941	-374299	39499	463636	4659
597242	132631	660973	387775	954043	8049	-62151	1020958	-213321	267677	-110712	-30424	836566	515411	-330559	29821	532947	-15950
444329	177830	806045	294610	974572	-8383	40476	1050763	-155201	136404	-72030	6623	983370	560000	-329355	81624	601837	11947
382670	127411	801218	374393	858662	-29662	75477	1097820	-125368	184133	-154569	-39858	875114	611087	-271951	17217	534859	-10851
394616	-68499	771140	521201	901990	8323	-29710	1018199	-145972	226723	-151515	-77768	848693	585157	-310941	-209701	681183	2524
266880	-73882	875008	483064	791427	-3536	-70161	1094013	-145884	245288	-202680	-69469	895685	527957	-258194	-193875	701307	-9050
259546	-76354	859759	411098	910635	-13096	3983	1076940	-90117	274717	-261112	-78334	883536	570735	-220314	-279191	740566	-35466
391221	-126532	728817	452447	754279	14578	-10612	1032997	-33777	189544	-218482	-67435	947820	785621	-146113	-331045	783453	-47749
394888	-100684	672031	382335	663372	-150	-141789	922416	-25183	127874	-192184	-17144	885227	759297	-63814	-267727	861516	-22019
426218	39885	725921	278189	572516	-10560	-76516	794732	-1663	100554	-227984	-19882	924499	843662	19922	-161105	905436	-38051
366215	104166	726716	406787	644857	-17193	-19390	662333	16516	91066	-245087	-69958	951132	887335	39457	-116508	896488	-40827
493620	90255	633957	506157	659907	-11725	15473	428052	22214	7764	-104309	-74056	940123	718352	224875	-97728	657348	-15644
368290	12627	684308	494200	806778	-32982	-83646	513880	21509	-46168	-95789	-76024	893255	629749	252673	-111563	605143	-57789
381025	-85779	810259	464380	842579	-52589	-182383	358618	9717	11321	-69448	-68159	911647	718474	253529	-323858	554541	-60100
399569	-128381	778363	500982	900327	-823	-271764	377450	9055	-76918	50602	-85445	1006552	632342	274307	-226405	621681	-65163
307892	-159874	737132	480323	841826	4253	-361275	412914	-23565	-156481	88845	-73750	1009652	575895	211973	-243526	612161	-45396
377470	-190304	651824	483582	821944	-30322	-393612	275092	-49503	-138695	107657	-64545	1005320	576376	97013	-245115	587541	-58754
409158	-170981	577226	498140	746460	-8853	-441216	114724	-50955	-268500	67314	-56386	937706	544129	-7423	-62953	632833	-68597
528130	-236755	585883	392816	624325	4275	-463498	21948	-21727	-333184	36530	-33299	966171	608431	-124311	-10186	591639	-85503
258492	-303537	655080	330798	609043	8	-464647	-71336	14205	-375320	-64688	-85169	868317	539388	-93639	-3113	541493	-74073
201002	-376656	683457	313611	457436	-3447		-110020	68568	-371640	-113940	-32105	783133	593041	-101256	54000	619706	-60648
160621	-176240	864822	328854	465268	-2149		-137732	69595	-360156	-128665	-32777	728928	649440	-106834	58568	564402	-70178
40461	-224247	838177	283569	317225	-32536	-313034	-248048	103501	-408889	-140562	-37208	681023	677764	-112501	72878	433831	-72360
-11527	-39052	798578	349770	285227	-51884	-303074		148905	-463096	-129477	-18963	707932	723680	-152364	-97578	398933	-73265
-3881	26448	784159	225163	280418	-31810	-309442	-334236	122002	-441584	-87498	-6969	727995	736140	-146697	-66820	450773	-50635
3958	-53180	680763	230147	326707	4429	-351816		96886	-415041	-146447	-9899	632915	804064	-149334	-184413	428311	-9723
231230	-21900	685400	201631	448154	1925	-379458	-375764	61349	-511236	-243565	-31747	604710	809671	-114733	-37659	442754	-6302
378772	-45536	663496	261438	545421	26368	-328402	-308177	70308	-465076	-269456	-20434	593051	835975	-132136	-100565	532311	12447
479993	-76414	596034	106939	616536	19433	-298282	-297292	-950	-519002	-253323	-20986	542856	700064	-66009	-7346	539677	35034
579575	-133172	411844	97791	648857	31833	-240005	-318924	-82780	-476243	-254040	-69991	565056	696277	-35120	69422	529056	86499
575848	-154874	479324	132663	756230	-522	-287053	-359271	-40690	-361812	-224514	-64277	762027	695268	-41269	46058	492331	87401
652016	-220101	678654	140535	828705	8357	-342158	-382830	-76274	-267498	-259727	-78796	837311	608700	-22084	-35041	625926	78312
567263	-234678	569716	93274	776625	1668	-305128	-404740	-58980	-191188	-243214	-98754	819485	558429	-55893	4776	561703	31194
407787	-225831	550533	-49319	693955	23070	-276610	-371441	-91094	-194933	-235122	-97260	750997	543925	-81643	84587	335881	35564
344750	-112762	450078	-36359	701594	-12464	-238157	-386354	-81404	-174559	-198418	-94435	783159	509338	-58170	-1323	284346	25897
336452	-47361	434358	-1614	542826	-72367	-204939	-391011	-231800	-12267	-166529	-97768	727344	496381	-193331	22390	288296	70261
457980	-93495	499328	-40919	460377	-38574	-167109		-237643	160103	-142049	-105742	733191	463476	-49862	71058	290485	131081
357719	-75945	396045	118708	417535	-31934	-129744	-291515	-362283	131358	-104710	-87385	717957	420338	-77280	98719	296690	137999
431942	-118395	382102	291835	369797	-68765	-99123	-295677	-377067	226649	-146487	-108303	655061	370796	-47632	146466	224220	136190
418155	-138646	480135	335500	438290	-61012	-113282	-309236	-399935	262217	-151583	-91317	592741	233272	-43163	202291	139075	106693
537235	-22433	362387	252357	473621	-43803	-163332	-339236	-441009	114111	-169101	-87794	590019	295038	35536	235666	355631	102878
568918	86361	370960	176712	458164	-25100	-167199	-335972	-415521	178141	-150500	-87613	545394	251839	-35389	93870	238850	88027
635169	100245	489752	12020	534660	-59826	-138274	-311771	-391821	175359	-166619	-89633	479193	274403	32811	125165	126612	73884
656054	-36672	459579	-43373	654983	-44165	-233900	-301892	-355635	110522	-174325	-85645	427373	205084	-85578	-72408	157077	76690
480093	-278274	527062	71332	700563	-4604	-244291	-330069	-291067	88688	-155053	-73566	398069	148125	-102818	-140150	186355	66576
318545	-454558	567406	-35909	663041	-25252	-156462	-300122	-265467	6078	-125014	-35820	474471	95027	-163031	-233354	169542	81295
452403	-487602	650092	-36798	649941	-16596	-87614	-307031	-155856	37021	-44958	-19524	545386	47889	-144530	-245958	146859	89877
420679	-412846	658200	-90297	551297	-25074	-103531	-270226	-124496	89940	32843	-27194	728797	-31222	-141553	-160691	248426	109075
403053	-301179	789852	-100430	480566	-18691	-102000	-236251	-23794	104885	47566	-47119	681718	-9574	-100795	-124753	171989	78769
472407	-156133	868203	-39101	474686	-50115	-90274	-263924	-42505	28898	56856	-53122	617691	61061	-130594	-199975	63683	84898
415406	-160911	972413	-97120	436633	-23090	-100328	-325712	-104590	-36832	7777	-65037	504976	109304	-163194	-189882	23994	78735
376768	-163518	789952	-219899	433718	-16256	-148239	-348368	-98106	-770	108826	-100439	413344	110077	-169619	-157491	91907	73175
285432	-126379	785791	-267405	379869	-18735	-207765	-332071	-119147	18288	109241	-93219	430376	142097	-147807	-53438	95557	93537
97048	-188816	780567	-227942	357862	-21897	-200176	-261472	-160531	34712	118775	-56456	278894	165615	-148637	-2605	63291	98019
109749	-96109	729980	-133609	193694	-35131	-189536	-289445	-160948	-25650	70133	-83864	291449	186948	-176498	-18649	117493	116171
53470	-98885	732164	-140180	265834	-18314	-159635	-277441	-174154	-126373	-39181	-72307	443679	181469	-120061	-37296	156872	84142
198945	-121303	594208	-58554	343813	-1370	-196765	-318469	-229781	-252443	-21776	-101419	493132	190340	-114117	-57396	100618	122336
260672	-196562	451766	-32744	403619	1449	-111337	-296785	-142492	-253723	29693	-115518	493596	93916	-141174	-17894	-3400	116216
330872	-152095	383946	65531	413969	32824	-111025	-349263	-139568	-270928	-75417	-109456	421931	34340	-124042	646	69880	109864
309345	-122271	274387	123467	482144	-6029	-111206	-295075	-79252	-371765	-49668	-111918	238453	13429	-151816	-24194	145153	98645
319191	-124349	289739	146749	547385	-8993	-224870	-327691	-30986	-367020	-167286	-134610	222563	-65005	-170707	-35547	76155	85749
295643	-133954	287056	33005	620190	-3903	-175889	-349779	-15819	-278625	-102957	-138670	285310	-67540	-104717	-147310	195755	102316
294925	-177276	375452	4312	615577	18369	-211320	-455000	3770	-301370	52534	-126117	305544	-35769	-63351	-75944	149083	104028
355359	-380805	337682	3710	494212	51598	-260495	-510156	-28946	-220307	68261	-124848	195921	18415	-70688	-6249	169496	93686
312979	-350202	366539	-55726	661791	36088	-294255	-501736	-5087	-184512	-39974	-147497	197911	58998	-46921	-96817	73773	81980
274304	-430608	261958	-66432	601383	-1384	-227760	-431580	-45053	-193365	-50357	-150637	254402	-34458	-65779	-71850	254114	93812
264245	-460028	407777	-34559	530080	10660	-239438	-411076	-67777	-256134	-35931	-146259	353994	-42107	14849	-37554	256183	82645
179906	-599805	405599	-83322	460334	-41075	-205954	-377639	-125085	-323329	115947	-138422	281414	125656	-39241	33902	353739	69136
116239	-534178	518015	-90171	416350	-24240	-211825	-323837	-91105	-332028	51656	-167645	379364	195245	-77182	76965	261834	69931
120864	-571176	420582	-63614	334290	-56638	-266421	-315851	-104002	-318456	58632	-205901	351939	149138	-8788	74776	189824	86685
188023	-506117	319245	-151369	413148	-9594	-279918	-316267	-76710	-395270	167660	-180237	337396	286388	3241	62825	207166	104001
209760	-536988	263151	-159557	333692	-22086	-235019	-318438	-126685	-398979	245251	-179649	365561	251991	-24693	-86395	123486	103963
326395	-523804	234436	-64156	235891	-21843	-258253	-308551	-94707	-383867	228236	-155488	410296	274073	20240	-88985	138170	87497
310504	-440605	335466	-149267	200511	-51669	-282784	-289237	-58912	-390169	368172	-169331	373418	185379	49345	-166381	159449	96754
274855	-254021	273348	-254785	224090	-77164	-247328	-322513	-73566	-356635	410128	-176853	247215	142499	51808	-125030	283304	101073
239655	-137114	233871	-312769	216644	-43711	-265198	-240804	-102128	-282996	419850	-198949	120003	180880	119499	-162029	231913	83720
153037	-74277	185891	-310633	251791	-23342	-222791	-224233	-121448	-212098	461358	-194978	76909	250900	36669	-212183	276915	91103
55313	-136219	99789	-367336	399375	-44829	-235128	-224355	-139877	-311762	463436	-159785	122936	234333	61534	-184832	283229	76590
51913	-125872	131766	-280188	352143	-56181	-225355	-201178	-157473	-250585	521975	-165828	159603	171059	78358	-284612	396773	106013
44971	-54796	7753	-215044	439797	-20001	-187587	-260340	-161632	-264297	369061	-152075	287837	240107	111239	-337002	531216	103038
66437	6527	-32664	-265604	384876	-16903	-173033	-243478	-174496	-231480	539773	-157837	369442	189843	104214	-362343	527835	123360
65029	-41957	74690	-317697	410508	-1842	-179728	-208210	-231696	-283984	626093	-140233	426701	191626	110543	-306692	544934	152337
51422	-72256	137301	-255950	540241	-19729	-168697	-199312	-254057	-235730	783682	-128323	474073	273893	154838	-318091	529546	146982
64754	-114346	107025	-243876	588559	-50603	-170166	-269580	-275273	-179866	747743	-123101	372969	255320	193443	-327174	616692	152925
97169	-127346	120973	-279012	525322	-71175	-213754	-296971	-251103	-115976	812472	-122685	356210	235648	124518	-408440	644261	151412
93196	-173469	71495	-312232	479410	-45099	-191228	-312470	-266236	-248991	860858	-136072	344861	255313	115038	-330688	692754	147280
63375	-219610	-70620	-273004	373660	-38904	-131308	-321892	-285280	-218422	843320	-138929	216665	324569	113925	-351389	658820	123344
45229	-205384	46284	-232764	394584	-38183	-67388	-333003	-336927	-304756	824422	-142333	248859	393399	11249	-404142	694826	111232
41996	-265809	1029	-276636	328850	-32332	-95132	-310712	-301836	-245575	883013	-129178	230110	319508	40200	-382928	742239	138019
-14835	-226657	63883	-222294	333579	-39761	-144512	-310608	-289535	-245714	848387	-96602	170883	267038	-1594	-436430	839239	106602
-6243	-252392	-85726	-343515	210474	-66813	-218728	-330608	-265008	-286301	888963	-128078	201684	106283	-20767	-356359	892461	111497
-48323	-325673	-136930	-424996	245544	-45718	-206221	-354618	-317324	-173565	1010935	-107877	203850	146331	-1990	-251277	1054584	137378
-36626	-330286	-243149	-401551	254464	-75391	-251981	-381944	-354983	-206521	1075542	-143218	77115	137107	9848	-210253	959911	136576
1441	-284199	-129654	-467718	262557	-100520	-284444	-397726	-308887	-258316	1142992	-116458	103625	162286	114843	-250023	989076	132850
44354	-305445	-161650	-450398	294757	-87544	-265063	-388750	-299989	-172345	1087534	-143597	99764	210880	114658	-250356	1079852	150887
19466	-216997	-203649	-339082	330261	-61169	-286719		-215158	-314035	1092673	-135838	112483	264904	251262	-187003	981729	116459
-85161	-253069	-195927	-273524	212252	-80436	-295460	-339892	-208523	-300076	992597	-123722	217886	329954	387197	-188119	920022	124602
-109438	-253461	-136124	-164231	199570	-62403	-279661	-315547	-188344	-296096	1052939	-136815	279699	303088	533717	-141927	1022693	114774
-109017	-202234	-187099	-260569	138231	-74447	-274365	-275725	-140783	-349041	999224	-152984	190988	357991	605915	-132170	941162	134241
-154637	-229150	-181403	-250717	154399	-120635	-338656	-262643	-76174	-430591	1094648	-160134	260067	247610	564863	-101463	928116	120883
-79382	-224546	-184108	-325865	-10764	-80262	-391984	-270625	-62831	-457480	1081811	-137629	260448	196270	574816	-233461	961332	111298
-122633	-267183	-233465	-406926	165841	-56566	-413703	-282604	-93085	-473626	1005216	-158560	152133	161728	504213	-334052	1072702	103910
-138770	-333171	-254398	-329422	203482	-40915	-421375	-289288	-104511	-576723	1083858	-129497	220536	61889	515597	-233326	1000601	111841
-151066	-180075	-128813	-379550	173739	-71915	-409068	-303993	-75335	-596946	965453	-120924	264884	105177	466398	-195919	1062460	112651
-164760	-128747	-41124	-331886	31478	-27737	-334208	-329948	-83662	-546771	1090683	-117625	252827	273464	348411	-219992	1092998	100083
-24708	-41967	-4009	-365385	-27494	-13801	-283088	-308004	-114200	-520913	1121765	-120133	166084	211719	279727	-264136	1212166	92773
-13470	114111	-3524	-365898	47100	-5612	-276175	-288395	-139686	-571636	1233679	-135079	200296	109011	260981	-284776	1317017	89489
11821	99092	10827	-308580	127252	-29862	-199144	-288304	-121529	-555262	1294272	-135729	217644	167762	349580	-302404	1218102	96667
7356	68763	42258	-266631	181864	-26972	-113911	-313534	-166502	-626361	1261033	-124951	279592	169846	377442	-257993	1178382	104128
-6901	73874	16883	-270749	114785	-68363	-121692	-312922	-157497	-724393	1211411	-117562	216256	134533	497049	-218146	1195848	105492
19212	77417	20870	-351954	-58435	-55134	-153483	-254484	-197233	-770503	1133605	-141323	275292	-17492	424694	-207889	-362167	95005
46298	-8817	-100123	-333305	88237	-71650	-120332	-320925	-183404	-733535	1256616	-132950	246661	-52342	576132	-226368	-406607	120043
111722	-61523	-180956	-215382	259274	-94339	-102814	-322075	-208821	-683146	1141596	-127662	333519	-16565	541261	-303637	-378970	121242
123963	-98915	-243012	-194683	331963	-101354	-93016	-315960	-239885	-661010	1093129	-120731	272789	-3821	674827	-396101	-387549	160236
82661	-80087	-308805	-278123	246396	-69036	-120614	-337639	-259631	-701345	1069470	-135601	122762	73487	816584	-412337	-397353	121037
80496	-107037	-197488	-311809	412923	-93322	-175025	-379531	-238889	-675625	889305	-121573	28776	53923	731392	-401045	-403339	117729
63912	-145775	-200386	-284162	411909	-123918	-199048	-361958	-227332	-780030	1050601	-96470	-8267	122878	729421	-281530	-397602	99604
40630	-35189	-82381	-199835	479405	-99731	-203648	-326350	-231070	-708298	1006894	-156108	-46463	169458	765843	-62142	-379005	78333
53596	51881	-80086	-143618	489382	-103891	-267956	-313212	-228403	-584057	1050568	-156569	-19288	286429	842834	-2612	-380639	77651
-6495	21978	20192	-197548	590729	-107256	-315750	-311198	-207392	-534564	1024756	-183185	-26202	327011	857718	27486	-394902	88035
-30188	5199	30918	-209101	520530	-88285	-318438	-318073	-179319	-571059	986438	-168506	-1633	271216	1010607	71615	-438224	99069
-3751	109019	52368	-282474	521925	-91823	-350687	-310729	-122364	-517056	1031784	-147937	53989	230116	1083660	82045	-428526	82297
-96842	32417		-276202	563764	-90127	-309005	-304275	-69887	-502241	910713	-156637	287259	177015	1094313	74498	-415400	60112
-65308	-95529		-211214	610681	-109385	-278081	-264896	-11948	-574543	919467	-169415	232167	135536	1113425	135679	-384512	54454
-21888	-97835		-269019	603533	-100749	-302066	-268803	-2712	-623035	890741	-165523	224688	238571	1141080	-40294	-389485	51784
15606	-1334		-248136	660280	-98479	-255557	-282188	38011	-613958	933317	-151388	155958	301131	1247574	-116542	-391723	83406
-13946	-57237		-282671	624124	-67672	-256424		41601	-569882	744409	-141624	101456	133852	1213243	-35060	-433428	82767
-61641	5108		-211736	546916	-50761	-279543	-293316	60584	-549010	707289	-173751	63307	265170	1314468	-75427	-451137	91564
-93386	62073		-119594	453244	-70596	-347781	-289384	67493	-487927	808243	-213296	42237	178780	1316845	-90538	-456341	71412
12131	185344		-98127	348240	-75042	-354734	-290903	80038	-335917	810262	-211206	-2908	87973	1348740	-144174	-434050	90297
7069	158224		-89379	315170	-69844	-351344	-288403	124112	-339085	813030	-196172	-35668	-129064	1468380	-101392	-438810	92730
-100123	163400		-97033	278008	-67170	-334375	-254532	106305	-432264	848004	-217389	-45241	-212372	1353501	6907	-446039	103732
-51072	313263		-168138	401760	-56132	-322188	-274849	64342	-448854	873156	-198627	-79100	-199744	1375505	119985	-473588	121866
-27667	274266		-192969	430298	-36667	-286514	-273941	-6481	-503030	728807	-199189	-63379	-214251	1374617	79071	-479663	116301
-89207	349399		-216985	422992	-39450	-160554	-290590	-47368	-450905		-168286	-36689	-155344	1470876	188265	-468028	99643
-138258	207425		-260972	252986	-42040	-174679	-285087	-99898	-402050		-199813	-4782	-147304	1422747	191709	-478863	89093
-178504	148395		-263155	250952	-117582	-162709	-265399	-113499	-329117		-197681	69674	-83726	1452238	144165	-538242	85838
-124712	146158		-211870	150524	-120860	-132794	-280278	-119273	-141575		-181244	81632	12444	1509306	79203	-551208	51026
-208715	-1903		-328166	158270	-116088	-150387	-279119	-115289	11356		-182571	29391	133504	1415210	220047	-527620	55310
-295730	-83554		-271551	216108	-135969	-219555	-285209	-125785	67094		-192911	-2170	105238	1533543	173802	-537087	74457
-214102	-31306		-346279	189531	-130768	-250313	-292982	-92414	7280		-188756	-25624	114642	1514283	197128	-517691	81321
-199065	117250		-371227	222983	-115654	-194977	-316059	-68521	108238		-198896	-54750	104122	1494347	258148	-504334	99100
-201099	119943		-285702	269836	-101038	-167635	-272257	-78214	138959		-175078	57455	40807	1455824	394272	-528135	77007
-188714	239509		-219484	287145	-89822	-115122	-308941	-45145	75648		-147505	93788	-7662	1465813	380547	-507496	63223
-187470	284180		-269498	335353	-140291	-84152	-309653	-49859	76424		-164071	106836	-28157	1515160	433932	-497016	74425
-260271	210322		-304690	458166	-169603	-22982	-293373	-9205	-87966		-149120	103359	-35597	1549834	404103	-487282	77243
-234742	318590		-366041	438188	-151379	10949	-278191	36672	-100542		-123013	46102	83233	1584969	341565	-468028	105984
-255473	185043		-342337	375927	-150719	87003	-301220	30868	-123219		-117488	-20826	22102	1571037	275893	-470906	98378
-255773	380998		-389808		-136193	106357	-275877	17952	-246701		-126401	20506	-11717	1605348	205202	-498952	123425
-192784	237495		-312776		-146030	50204	-264327	-13738	-271377		-150367	100827	131533	1583660	210781	-480409	78533
-167558	170226		-278583		-153720	59509	-276202	13996	-285987		-153546	99060	153726	1519106	217252	-509805	68388
-175690	71298		-351897		-101712	37969	-279827	31087	-503018		-138492	52848	187950	1519230	59514	-550533	65558

## Sheet: Fig 5C
SGE	SPZ	Cyto D
2	0	-1
3	2	-3
17	14	0
10	6	-1
6	7	0
4	2	0
Data shown as % point increase in gray value between T=1 and T=40

## Sheet: Fig 6
IFNg
Med	SGE	SPZ	SPZ aCSP
1	1.0551	0.833673
1	1.00704	0.664085
1	2.24956	0.435852
1	0.799233	0.847826	0.741688
1	0.653251	0.804954	0.674923
1	7.05789	1.46667	1.31754
1	1.09868	0.815789	0.960526
1	0.902174	0.858696	0.961957
1		0.842391	0.771739
1		0.74613	0.990712
1		4.02807	3.60351
1		1.03947	1.23026
CD137
Med	SGE	SPZ	SPZ aCSP
1	1.03982	1.33186
1	1.0504	1.08355
1	1.03177	1.12155
1	1.00759	0.98374	0.977236
1	0.93295	0.958812	0.829502
1	1.0628	0.934783	0.813527
1	1.07965	1.0236	1.03835
1	1.01892	0.943231	1.01019
1		0.862069	0.862069
1		3.37198	3.13527
1		1.04572	1.06932
1		1.01892	1.03639
Data shown as % of IFNg positive cells, fold change relative to medium control
Perforin
Med	SGE	SPZ	SPZ aCSP
1	1.05611	0.98381
1	1.00228	0.946993
1	0.937692	0.845767
1	1.10928	1.00215	0.947121
1	1.06022	0.91848	0.92741
1	1.02196	0.980132	0.924712
1	1.16995	0.956396	0.959548
1	0.990177	0.891405	0.864666
1		0.940692	0.951454
1		1.06797	1.10735
1		1.02968	1.12635
1		0.99809	0.983356

[truncated: 21 more sheets: Fig 7A, Fig 7B, Fig 8Ai, Fig 8Aii, Fig 8Bi, Fig 8Bii, Fig S2A, Fig S2B, Fig S3A, FIg S3B, Fig S3C, Fig S3D, Fig S3E, Fig S4A, Fig S4B, Fig S4C, Fig S5, Fig S6A, Fig S6B, Fig S7 …]
